# Supplementary material for: Risk Factors for Chronic Pain in Women: The Role of Violence Exposure in a Case–Control Study
Source: Life (Basel). 2025 Jun 18;15(6):976. doi: 10.3390/life15060976 (PMC12194286; doi:10.3390/life15060976)
Supplement: Supplementary file 1 [file life-15-00976-s001.zip]

Archive with 1 entries (1 files):
- life-3635769-supplementary.pdf
